# Supplementary material for: Integrative Analysis Identifies Multi-Omics Signatures That Drive Molecular Classification of Uveal Melanoma
Source: Cancers (Basel). 2021 Dec 7;13(24):6168. doi: 10.3390/cancers13246168 (PMC8699355; doi:10.3390/cancers13246168)
Supplement: Supplementary file 1 [file cancers-13-06168-s001.zip]

Archive with 2 entries (2 files):
- cancers-1441059-supplementary.pdf
- Supplementary_Table S4.xlsx
